# Supplementary material for: Genotype–environment interactions affecting preflowering physiological and morphological traits of Brassica rapa grown in two watering regimes
Source: J Exp Bot. 2014 Jan 27;65(2):697–708. doi: 10.1093/jxb/ert434 (PMC3904722; doi:10.1093/jxb/ert434)
Supplement: Supplementary Data [file supp_ert434_jexbot100677_file001.xlsx]

## Sheet: Sheet1
	Marker	899062|9911548	901866|9957577	P2147M82	BrID10541-A9	Stomatal conductance				leaf number				Leaf area				Leaf fresh weight				Leaf dry weight				3rd and 4th leaf dry weight				Leaf dry weight ratio				Shoot dry weight				Specific leaf area				Hypocotyl length				Hypocotyl dry weight
	Chromosome	3	7	8	9
RIL	Position (cM)	43.732	32.051	85.204	69.953	2nd exp.-C	3rd exp.-C	2nd exp.-D	3rd exp.-D	2nd exp.-C	3rd exp.-C	2nd exp.-D	3rd exp.-D	2nd exp.-C	3rd exp.-C	2nd exp.-D	3rd exp.-D	2nd exp.-C	3rd exp.-C	2nd exp.-D	3rd exp.-D	2nd exp.-C	3rd exp.-C	2nd exp.-D	3rd exp.-D	2nd exp.-C	3rd exp.-C	2nd exp.-D	3rd exp.-D	2nd exp.-C	3rd exp.-C	2nd exp.-D	3rd exp.-D	2nd exp.-C	3rd exp.-C	2nd exp.-D	3rd exp.-D	2nd exp.-C	3rd exp.-C	2nd exp.-D	3rd exp.-D	2nd exp.-C	3rd exp.-C	2nd exp.-D	3rd exp.-D	2nd exp.-C	3rd exp.-C	2nd exp.-D	3rd exp.-D
10		a	b	a	b	259.2	230.5	279.3	247.6	7.5	6	6.333	5.5	11.843	14.91	5.44	21.79	1.785	1.26	0.512	2.095	0.162	0.093	0.179	0.171	0.039	0.034	0.033	0.058	0.243	0.21	0.185	0.341	0.173	0.101	0.198	0.186	301.102	438.529	164.848	373.756	2.533	2.9	2.55	3	0.011	0.008	0.02	0.015
25		a	b	a	b	276.1	286.2	206.7	288.433	6.5	6	4.333	4.667	12.233	41.705	2.625	11.137	7.458	4.77	0.532	0.87	0.096	0.327	0.06	0.068	0.037	0.099	0.022	0.027	0.384	1.028	0.358	0.391	0.108	0.368	0.074	0.08	330.631	421.05	122.093	419.724	3.767	5	3.667	4.833	0.012	0.041	0.014	0.012
47		a	b	a	b	315.5	238.7	239.167	292.85	8	5	5	5	20.24	22	3.67	25.525	1.684		0.513	1.97	0.164	0.111	0.083	0.248	0.067	0.053	0.027	0.091	0.409	0.324	0.321	0.368	0.18	0.119	0.091	0.277	302.09	414.313	137.625	279.726	2.367	2.9	1.967	2.85	0.016	0.008	0.008	0.029
109		a	b	a	b	280.4	272	294.833	292.1	9.5	6.333	9.333	5.5	17.437	34.903	3.86	33	2.861	2.907	0.565	2.48	0.351	0.197	0.206	0.18	0.098	0.094	0.041	0.067	0.279	0.268	0.197	0.374	0.366	0.202	0.219	0.184	177.925	371.576	95.309	491.803	1.833	1.7	1.567	1.45	0.015	0.005	0.013	0.004
172		a	b	a	b	219.2	231.9	194.067	303.233	5.5	5	5.667	3.5	6.333	67	5.893	4.565	0.778	4.935	0.94	0.63	0.087	0.423	0.151	0.044	0.032	0.203	0.052	0.014	0.372	2.333	0.344	0.309	0.093	0.44	0.164	0.048	195.876	330.049	113.333	333.212	2.3	2.25	2.5	2.25	0.006	0.016	0.013	0.003
197		a	b	a	b	337.3	278	197.767	284.35	10.5	10	10.333	8	15.493	67.43	2.16	18.78	2.14	10.13	0.745	2.32	0.188	0.762	0.226	0.217	0.038	0.199	0.037	0.048	0.2	1.059	0.164	0.219	0.2	0.778	0.244	0.231	411.327	338.164	58.378	394.953	1.6	1	2.233	2.1	0.011	0.016	0.018	0.014
199		a	b	a	b	217.95	225.667	240.2	265.267	8	7	6.333	5.2	14.647	34.73	3.64	11.75	2.16	4.44	0.81	1.327	0.172	0.254	0.16	0.194	0.04	0.06	0.027	0.026	0.234	0.347	0.169	0.132	0.185	0.28	0.17	0.213	363.14	580.122	134.815	458.984	2.8	4.25	2.933	4.167	0.012	0.025	0.01	0.019
32		b	a	a	b	228.3	237.5	222.533	259.267	6	7.333	5.667	5.667	22.677	61.36	9.41	25.463	1.633	7.683	1.04	2.113	0.14	0.487	0.153	0.218	0.065	0.147	0.072	0.08	0.467	1.052	0.47	0.522	0.144	0.505	0.159	0.229	347.092	416.753	130.694	318.093	1.4	1.633	1.467	1.767	0.004	0.019	0.006	0.011
51		b	a	a	b	287.4	239.267	181.2	297.8	7	7	6.333	6.5	32.317	58.477	8.883	30.3	3.102	6.067	0.996	2.61	0.358	0.48	0.177	0.262	0.124	0.152	0.062	0.088	0.345	0.423	0.351	0.497	0.382	0.509	0.189	0.285	261.321	385.985	143.28	345.299	2.833	3.067	2.333	3	0.023	0.029	0.012	0.022
68		b	a	a	b	271.35	230.733	269.667	332.9	6	6	6	3.5	27.477	35.513	8.163	4.855	2.385	4.057	0.87	0.43	0.27	0.316	0.102	0.033	0.107	0.108	0.044	0.009	0.397	0.399	0.427	0.085	0.278	0.327	0.112	0.034	256.791	330.05	186.947	561.272	1.3	1.4	1.533	1.7	0.008	0.011	0.009	0.002
123		b	a	a	b	279.55	237.1	172.233	214.333	7	6.333	6	4	16.763	32.6	10.843	11	2.905	3.033	1.194	1.01	0.285	0.199	0.265	0.064	0.084	0.074	0.119	0.024	0.296	0.261	0.451	0.091	0.301	0.211	0.282	0.069	198.775	438.368	90.866	458.333	2.233	2.4	1.933	2.567	0.016	0.012	0.017	0.005
130		b	a	a	b	227.4	204.433	218.1	288.9	7	6.5	6	5	32.25	91.335	8.92	25.043	3.917	9.61	1.16	2.19	0.414	0.669	0.188	0.164	0.139	0.265	0.063	0.064	0.335	0.64	0.335	0.338	0.452	0.705	0.211	0.173	232.572	345.181	141.587	393.763	2.6	2.35	2.467	1.9	0.038	0.036	0.023	0.009
185		b	a	a	b	294.7	203.05	242.9	258.467	5.5	4.333	5	4	33.163	37.47	11.015	12.13	3.12	3.537	0.714	1.693	0.284	0.223	0.204	0.11	0.137	0.105	0.091	0.04	0.481	0.369	0.446	0.195	0.319	0.243	0.238	0.126	242.659	356.744	121.044	305.029	4.55	4.333	4.3	5.233	0.034	0.02	0.034	0.016
33		b	a	b	a	312.95	199.133	178.4	250.233	7.5	5.5	5	5.333	32.897	46.875	7.3	22.023	3.612	3.255	0.91	1.697	0.36	0.211	0.124	0.136	0.126	0.097	0.048	0.056	0.351	0.268	0.387	0.448	0.38	0.219	0.132	0.145	260.396	484.997	152.083	396.341	1.633	1.5	1.6	1.867	0.019	0.008	0.008	0.009
66		b	a	b	a	241.3	191.767	268.9	323.5	8	7	6.333	5.333	19.47	27.973	5.893	16.693	2.709	3.31	1.013	1.373	0.112	0.179	0.15	0.108	0.046	0.046	0.052	0.041	0.408	0.412	0.347	0.272	0.138	0.191	0.163	0.116	426.35	606.358	113.333	409.485	2.8	2.867	2.467	3	0.026	0.011	0.014	0.009
99		b	a	b	a	262.05	231.867	243.767	275.6	6	6	5	4	27.15	68	13.14	15.223	2.432	6.4	1.118	1.333	0.256	0.449	0.209	0.097	0.113	0.183	0.102	0.038	0.44	0.714	0.487	0.18	0.268	0.47	0.219	0.104	240.976	371.923	129.246	405.956	2.3	2.867	2.4	2.667	0.012	0.021	0.01	0.006
115		b	a	b	a	296.7	249.967	230.35	293	8	6	5	5.5	36.053	50.383	15.93	21.32	5.356	4.713	1.417	1.595	0.637	0.323	0.284	0.243	0.198	0.136	0.139	0.086	0.311	0.213	0.491	0.303	0.665	0.34	0.3	0.274	182.088	371.102	114.33	248.34	2.7	2.9	2.3	3.3	0.028	0.017	0.016	0.031
121		b	a	b	a	235.95	226.633	240.767	259.767	8	6.333	6.667	6.5	24.32	38.34	8.625	20.5	3.462	3.88	0.687	1.935	0.393	0.251	0.213	0.226	0.126	0.09	0.082	0.081	0.321	0.228	0.385	0.381	0.42	0.263	0.23	0.252	193.016	427.743	105.183	252.619	2.033	2	1.933	2.5	0.027	0.013	0.017	0.026
152		b	a	b	a	273.55	256.2	289.067	288.933	6.5	5	6	5.667	22.977	51.383	12.467	31.34	4.057	3.937	1.277	2.157	0.473	0.27	0.201	0.164	0.154	0.118	0.091	0.066	0.327	0.25	0.453	0.329	0.499	0.279	0.211	0.174	148.877	435.329	136.996	474.369	2	1.833	2.267	2.167	0.027	0.01	0.011	0.011
46		b	a	b	b	243.4	239.667	179.733	247.833	6	5.5	5.333	4.333	37.063	104.5	22.237	22.817	3.257	8.035	1.507	1.863	0.388	0.574	0.233	0.141	0.185	0.306	0.138	0.057	0.477	0.788	0.592	0.245	0.417	0.616	0.255	0.153	200.342	341.615	161.135	399.591	2.533	3.5	2.4	3.567	0.029	0.042	0.022	0.012
57		b	a	b	b	342.8	225.8	238.5	270.55	7	5.667	5.667	4.333	41.187	54.557	11.323	32.5	4.377	4.61	1.28	2.133	0.429	0.311	0.217	0.247	0.153	0.129	0.083	0.14	0.357	0.3	0.385	0.646	0.446	0.331	0.239	0.28	268.609	423.906	135.88	232.309	2.2	2.633	2.367	2.867	0.017	0.02	0.022	0.033
79		b	a	b	b	317.25	233.5	276.267	303.3	8	7	6.333	5	26.577	80.175	9.207	18.357	4.312	8.575	1.21	1.81	0.502	0.652	0.281	0.142	0.154	0.272	0.088	0.054	0.306	0.542	0.312	0.192	0.54	0.675	0.315	0.153	172.95	294.436	105.019	339.938	3.833	3.85	3.833	3.733	0.038	0.024	0.034	0.012
149		b	a	b	b	250.2	234.6	286.3	312.867	8.5	6.333	6.333	5	36.52	92.087	9.98	25.487	5.027	8.483	0.607	1.963	0.516	0.592	0.238	0.16	0.123	0.236	0.055	0.059	0.239	0.457	0.231	0.25	0.545	0.611	0.256	0.171	296.911	390.529	181.455	429.309	2.233	1.967	1.7	2.2	0.03	0.019	0.018	0.011
78		b	b	a	b	322.4	247.167	277	317.6	7.5	5.333	6.333	5	27.063	45.26	9.82	25.19	3.374	3.847	0.944	2.465	0.33	0.282	0.189	0.214	0.122	0.132	0.084	0.092	0.371	0.402	0.445	0.488	0.362	0.303	0.209	0.235	221.226	341.929	116.905	273.507	2.8	3.1	2.533	2.85	0.032	0.021	0.021	0.021
165		b	b	a	b	280.35	181.25	181.5	265.3	10	7.5	9	8.667	25.707	29.75	8.92	31.17	3.618	2.65	1.008	4.027	0.324	0.183	0.245	0.36	0.091	0.05	0.064	0.085	0.281	0.154	0.262	0.347	0.352	0.192	0.281	0.403	282.491	597.79	139.375	367.138	2.333	2.45	2.3	2.733	0.028	0.009	0.036	0.043
168		b	b	a	b	280	254.833	242.067	252	12	10	10	7	7.797	22.67	4.675	7.807	3.493	3.74	1.302	1.04	0.349	0.25	0.195	0.061	0.051	0.06	0.044	0.016	0.145	0.173	0.223	0.081	0.38	0.264	0.214	0.067	153.882	376.578	107.471	495.137	3	2.75	3	3.067	0.031	0.014	0.019	0.007
179		b	b	a	b	243.65	203.367	192.267	162.15	14	11.667	9.333	9.5	14.293	30.133	3.167	18	4.499	8.52	0.995	2.73	0.459	0.615	0.168	0.223	0.076	0.081	0.039	0.047	0.166	0.176	0.232	0.279	0.481	0.657	0.18	0.249	187.249	374.017	81.197	384.205	2.433	3.9	2.767	4.5	0.022	0.042	0.012	0.026
	Table 1: Reproducibility of the selected lines for the analyzed traits in two experiments under control (C) and drought (D) conditions. Root Length to Shoot Dry. Weight ration (RL/SDW); Root to Shoot dry weight ratio (R/S); Shoot to plant dry weight ratio (S/SR)
[truncated: 32 more columns]

## Sheet: Sheet2
	899062|9911548	901866|9957577	P2147M82	BrID10541-A9
	3	7	8	9
	43.732	32.051	85.204	69.953
10	a	b	a	b
25	a	b	a	b
47	a	b	a	b
109	a	b	a	b
172	a	b	a	b
197	a	b	a	b
199	a	b	a	b
	43.732	32.051	85.204	69.953
32	b	a	a	b
51	b	a	a	b
68	b	a	a	b
123	b	a	a	b
130	b	a	a	b
185	b	a	a	b
33	b	a	b	a
66	b	a	b	a
99	b	a	b	a
115	b	a	b	a
121	b	a	b	a
152	b	a	b	a
46	b	a	b	b
57	b	a	b	b
79	b	a	b	b
149	b	a	b	b
78	b	b	a	b
165	b	b	a	b
168	b	b	a	b
179	b	b	a	b
